# Supplementary material for: In-silico discovery of common molecular signatures for which SARS-CoV-2 infections and lung diseases stimulate each other, and drug repurposing
Source: PLoS One. 2024 Jul 18;19(7):e0304425. doi: 10.1371/journal.pone.0304425 (PMC11257407; doi:10.1371/journal.pone.0304425)
Supplement: S5 Table — (XLSX) [file pone.0304425.s005.xlsx]

## Sheet: S5 Table
S5 Table. Binding affinity score (BAS) of the top 30 drugs among the 184 drugs against the proposed 17 drug target proteins obtained by AutodDock Vina through molecular docking analysis.
Gene	Nilotinib	Entrectinib	Imatinib	SCH-772984	Icotinib	Regorafenib	Zanubrutinib	Sorafenib	Ibrutinib	Dabrafenib	Ripretinib	Teniposide	Stigmasterol	Torin 2	Rutin	Palbociclib	Nintedanib	Lapatinib	Imutinib	Vemurafenib	Loperamide	Acalabrutinib	Trametinib	Everolimus	Vismodegib	Sulfasalazine	Rapamycin	Deguelin	Nelfinavir	Obatoclax
RELA	-10.6	-10.4	-10.2	-9	-8.8	-9.3	-8.4	-8.9	-8.9	-8.8	-8.9	-8.5	-8.6	-8.6	-8.6	-8.8	-8.4	-8.7	-8.8	-9.1	-8.6	-8.4	-8.5	-8.4	-8.2	-8.2	-8.9	-8.4	-9	-9.2
IRF7	-9.9	-9.8	-9.5	-9.4	-9.1	-9.2	-8.6	-9.1	-8.2	-9.1	-8.4	-9.2	-9.5	-9.1	-9.6	-8.4	-9	-8.5	-8.8	-8.3	-8	-8.7	-8.6	-9.1	-8.2	-8.5	-8.7	-8.3	-8.9	-8.1
NANOG	-9.9	-9.4	-9	-9.1	-9.1	-9.3	-8.8	-8.8	-9.7	-8.8	-8.3	-9	-9.3	-8.8	-7.5	-7.8	-8.9	-8.8	-8.5	-9.2	-9.4	-8.1	-7.9	-8.2	-8	-8.8	-9.3	-7.8	-8.7	-7.9
MX2	-9.4	-8.9	-9.1	-9	-8.6	-8.5	-9.1	-8.1	-8.7	-7.9	-7.7	-8.6	-8.1	-8.2	-8.8	-7.9	-8.5	-7.8	-7.5	-7.6	-8	-8.4	-7.9	-7.8	-8.2	-7.6	-8	-8.1	-8.4	-8.1
IRF9	-9.1	-8.8	-8.8	-8.3	-7.7	-7.7	-8.4	-7.7	-8.3	-7.9	-8.1	-8.1	-7.4	-7.4	-7.5	-7.3	-7.7	-8.1	-7.6	-7.4	-7.8	-7.4	-7.4	-8.5	-7.7	-7	-7.8	-7.3	-7.3	-7.1
SOX2	-8.6	-8.4	-8.5	-8.6	-8	-7.6	-8.3	-7.4	-7.6	-7.5	-7.3	-8	-7.7	-7.4	-7.3	-7.8	-7.4	-7.5	-7.3	-7.6	-8.4	-7.7	-8.6	-7.2	-7.6	-7.3	-6.6	-7.5	-6.9	-7.1
TLR4	-8.3	-7.3	-8.4	-8.6	-7.7	-8.3	-7.5	-7.8	-7.5	-7.3	-7.4	-7.4	-8.3	-7.4	-7.4	-7.2	-7.2	-7.9	-7.8	-7.3	-7.3	-6.9	-7.1	-7.8	-6.8	-6.9	-7	-7.2	-6.8	-6.6
MSX1	-8.4	-8.4	-8.4	-9	-7.9	-7.6	-7.2	-7.8	-7.6	-8.1	-8.1	-7.5	-8.4	-8.5	-7.3	-8.4	-7.6	-7.3	-7.4	-7.2	-7.3	-7.1	-7.2	-7.8	-7.2	-7.1	-7.4	-7.2	-7	-7
STAT1	-8.4	-7.8	-8.3	-8.1	-7.8	-7.8	-7.3	-7.4	-7.4	-7.5	-8.3	-7.4	-7.4	-7.9	-7.9	-7.8	-7.5	-7.5	-7.2	-7.4	-7.1	-7.8	-7.3	-7.4	-7.3	-7.4	-7.1	-6.9	-6.7	-7.1
CXCL10	-9	-8.8	-8.5	-8	-7.8	-6.8	-7.8	-7.5	-8	-7.5	-8.4	-6.8	-7.2	-6.6	-7.5	-7.9	-6.5	-6.7	-6.7	-7.4	-7.1	-6.4	-7.1	-6.4	-6.7	-7.7	-7.2	-6.7	-6.7	-7.3
ISG15	-8.2	-8.4	-8.5	-8	-8.3	-8	-7.6	-7.8	-7	-7.2	-7.4	-6.8	-6.6	-7.6	-7.2	-7.1	-7.7	-7.3	-7.6	-7.1	-7	-7.3	-6.9	-6.7	-7.6	-7.4	-6.4	-6.8	-7.6	-6.7
CEBPA	-7.8	-8.1	-7.6	-8	-7.2	-6.8	-7.2	-6.8	-7.2	-6.9	-6.7	-6.8	-7.3	-7.1	-6.4	-6.6	-6.6	-6.1	-6.6	-6.9	-6.6	-6.6	-7.1	-7.3	-6.6	-6.5	-7.1	-6.9	-5.8	-7
CCL2	-7.7	-7.8	-7.5	-7	-6.8	-7	-6.7	-7	-6.6	-6.8	-6.9	-7	-6.4	-6.6	-6.3	-6.2	-6.7	-6.7	-6.6	-5.8	-6.2	-7.3	-6.1	-6.2	-6.8	-6.4	-6	-6.5	-6.1	-6.2
MYC	-7.8	-6.9	-7.2	-7.2	-6.9	-7.3	-6.4	-7.1	-6.5	-6.4	-6.5	-6.5	-6.4	-6.8	-7	-6.7	-6.6	-6.6	-7.1	-5.5	-7.1	-6.6	-6.1	-5.8	-6.1	-6.4	-6.5	-6.3	-6.4	-6.4
DDX58	-7.2	-7.2	-7.2	-7.2	-7.3	-6.7	-6.9	-6.6	-6.6	-7.5	-6.3	-6.9	-6.1	-6.3	-6.1	-6.6	-6.4	-6.2	-6.2	-6.7	-6.3	-6.5	-6.1	-6.2	-6.7	-6.3	-6.1	-6.2	-6.3	-6
JUN	-7.3	-6.6	-6.8	-6.7	-5.9	-6.7	-6.4	-6.3	-6	-5.5	-5.9	-5.7	-5.6	-6.2	-5.5	-5.7	-5.6	-6.1	-5.6	-5.8	-5.3	-5.7	-5.9	-5.7	-5.6	-5.3	-5.2	-5.8	-5.7	-5.7
ICAM1	-6.2	-5.2	-5.4	-6.2	-5.7	-5.3	-5.4	-5.2	-5.2	-5.4	-5.1	-5.7	-5.4	-5.4	-6	-5.3	-4.5	-5	-4.7	-5	-5.1	-4.1	-5.3	-5	-4.7	-4.6	-4.7	-5.1	-4.6	-5.2
