# Supplementary material for: In-silico discovery of common molecular signatures for which SARS-CoV-2 infections and lung diseases stimulate each other, and drug repurposing
Source: PLoS One. 2024 Jul 18;19(7):e0304425. doi: 10.1371/journal.pone.0304425 (PMC11257407; doi:10.1371/journal.pone.0304425)
Supplement: S8 Table — (XLSX) [file pone.0304425.s008.xlsx]

## Sheet: S8 Table
S8 Table. Binding affinity score (BAS) of the top-ranked 30 (out of 184) published drugs against the published top-ranked 8 independent meta receptors for cross-validation.
Gene	Nilotinib	SCH-772984	Entrectinib	Imatinib	Regorafenib	Icotinib	Torin 2	Sorafenib	Ibrutinib	Dabrafenib	Zanubrutinib	Ripretinib	Vemurafenib	Lapatinib	Olmutinib	Teniposide	Obatoclax	Palbociclib	Vismodegib	Nintedanib	Deguelin	Rutin	Stigmasterol	Acalabrutinib	Trametinib	Loperamide	Nelfinavir	Everolimus	Sulfasalazine	Rapamycin
SOSC3	-10.6	-10.3	-10.6	-10	-10.2	-10	-10.1	-9.9	-10	-9.4	-10.2	-9	-9.5	-9.7	-9.9	-8.6	-8.7	-8.6	-9.4	-8.6	-8.3	-8.1	-8	-9.2	-8.1	-7.9	-8.4	-7.4	-8.5	-7.2
MMP1	-10.1	-9.3	-9.3	-9.3	-9.8	-9	-9.3	-9.4	-8.8	-9.7	-8.1	-9.2	-8.9	-8.7	-8.4	-7.8	-8.2	-8.6	-8.6	-8.8	-8.3	-8.4	-7.7	-7.8	-8.5	-8.3	-8.3	-7.4	-8.1	-6.6
IL6	-9.4	-8.8	-7.8	-8	-7.8	-8.1	-8	-7.7	-7.7	-8.2	-7.5	-8	-8.2	-7.8	-7.7	-7.6	-7.9	-7.3	-7.3	-7.5	-7.7	-6.9	-7.4	-7.1	-7.3	-7.8	-6.4	-7.2	-7.1	-8.3
CXCL8	-7.9	-8.3	-8.2	-8.3	-7.4	-8	-7.7	-7.4	-7.8	-7.6	-7.8	-7.1	-7.8	-7.1	-7.4	-7.6	-7.1	-7.1	-6.9	-7.2	-6.8	-7.1	-8.1	-7.5	-7.1	-7.6	-7.4	-6.9	-6.8	-7.1
CXCL1	-7.8	-6.1	-7.5	-7.1	-7.1	-6.6	-6.9	-7.4	-7.2	-6.5	-6.5	-7	-6.6	-7	-6.5	-6.3	-6.2	-6.2	-6.6	-6.4	-6.6	-6.6	-6.3	-6.9	-6.1	-5.9	-6.3	-6.3	-6.1	-5.8
VEGFA	-7	-7.8	-7.1	-6.9	-6.5	-6.7	-6.4	-6.5	-6.5	-6.2	-6.6	-7	-6.4	-6.3	-6.2	-7	-6.5	-6.1	-5.8	-6.3	-6.2	-6.2	-6.3	-6.2	-5.9	-5.9	-5.6	-6.6	-5.8	-6.7
JUN	-7	-6.7	-6.6	-6.8	-6.7	-5.9	-6.2	-6.3	-6	-5.5	-6.4	-5.9	-5.8	-6.1	-5.6	-5.7	-5.7	-5.7	-5.6	-5.6	-5.8	-5.5	-5.6	-5.7	-5.9	-5.3	-5.7	-5.7	-5.3	-5.2
ICAM1	-6.3	-6.2	-5.2	-5.4	-5.3	-5.7	-5.4	-5.2	-5.2	-5.4	-5.4	-5.1	-5	-5	-4.7	-5.7	-5.2	-5.3	-4.7	-4.5	-5.1	-6	-5.4	-4.1	-5.3	-5.1	-4.6	-5	-4.6	-4.7
