# Supplementary material for: In-silico discovery of common molecular signatures for which SARS-CoV-2 infections and lung diseases stimulate each other, and drug repurposing
Source: PLoS One. 2024 Jul 18;19(7):e0304425. doi: 10.1371/journal.pone.0304425 (PMC11257407; doi:10.1371/journal.pone.0304425)
Supplement: S9 Table — (XLSX) [file pone.0304425.s009.xlsx]

## Sheet: S9 Table
S9 Table. Glide g-score of the top nine drugs among the 184 drugs against the proposed 17 drug target proteins obtained by the GLIDE module of Schrödinger.
Gene	Entrectinib	Imatinib	Nilotinib	SCH-772984	Sorafenib	Regorafenib	Dabrafenib	Icotinib	Ibrutinib
RELA	-10.32	-9.22	-8.44	-7	-7.4	-8.04	-6.95	-6.58	-5.32
NANOG	-7.21	-6.6	-6.5	-5	-6.03	-5.5	-5.3	-5.72	-5.6
ISG15	-7.07	-6.64	-7.51	-5.4	-5.76	-3.3	-4.18	-3.46	-2.81
MX2	-6.95	-6.67	-6.29	-5.23	-3.88	-4	-5.3	-4.06	-5.19
IRF9	-6.64	-6.53	-6.02	-5.59	-4.09	-4.54	-4.32	-3.76	-5.3
MSX1	-6.78	-7.02	-7.32	-3.68	-4.08	-4.22	-4.52	-4.58	-5.35
CEBPA	-7.87	-6.73	-7.3	-5.76	-4.45	-4.29	-3.48	-4.61	-3.61
TLR4	-6.98	-6.68	-6.44	-4.43	-5.12	-3.67	-3.65	-3.3	-2.82
STAT1	-6.8	-6.03	-7.24	-4.02	-4.5	-3.46	-4.32	-3.58	-3.67
ICAM1	-7.79	-6.21	-6.14	-4.88	-3.74	-3.6	-3.37	-3.82	-3.21
DDX58	-6.26	-6.43	-6.53	-4.71	-3.68	-3.19	-3.81	-3.77	-3.43
IRF7	-7.8	-6.57	-6.47	-4.57	-3.13	-4.22	-3.47	-4.35	-3.72
SOX2	-7.1	-7.9	-6.3	-3.5	-4.05	-3.99	-3.69	-3.86	-2.7
CCL2	-7.47	-7.24	-6.82	-3.37	-3.82	-3.68	-2.98	-2.85	-2.69
CXCL10	-6.97	-7.45	-6.81	-3.36	-3.56	-3.01	-2.9	-3	-2.59
JUN	-6.02	-6.41	-6.59	-3.95	-2.66	-3.15	-2.98	-3.53	-3.45
MYC	-6.61	-6.58	-6.13	-4.38	-2.55	-2.06	-2.55	-2.53	-2.24
