# Supplementary material for: In-silico discovery of common molecular signatures for which SARS-CoV-2 infections and lung diseases stimulate each other, and drug repurposing
Source: PLoS One. 2024 Jul 18;19(7):e0304425. doi: 10.1371/journal.pone.0304425 (PMC11257407; doi:10.1371/journal.pone.0304425)
Supplement: S10 Table — (XLSX) [file pone.0304425.s010.xlsx]

## Sheet: S10 Table
S10 Table. Docking score of the top nine drugs among the 184 drugs against the proposed 17 drug target proteins obtained by the GLIDE module of Schrödinger.
Gene	Entrectinib	Imatinib	Nilotinib	SCH-772984	Sorafenib	Regorafenib	Dabrafenib	Icotinib	Ibrutinib
RELA	-10.18	-9.12	-8.29	-6.66	-7.13	-7.93	-6.53	-6.38	-5.19
NANOG	-7.06	-6.43	-6.23	-4.55	-6.03	-5.22	-5.27	-5.59	-5.48
ISG15	-7.07	-6.34	-7.4	-5	-5.39	-3.3	-4.08	-3.37	-2.67
MX2	-6.89	-6.46	-6.13	-5.14	-3.77	-3.92	-4.89	-3.97	-5.11
IRF9	-6.58	-6.47	-6.01	-5.48	-4.02	-4.54	-4.17	-3.57	-5.08
MSX1	-6.32	-6.87	-7.21	-3.48	-4.04	-4.08	-4.28	-4.47	-5.31
CEBPA	-7.43	-6.69	-7.19	-5.41	-4.37	-4.21	-3.27	-4.53	-3.59
TLR4	-6.17	-6.63	-6.41	-4.37	-5.06	-3.54	-3.61	-3.27	-2.79
STAT1	-6.7	-6.03	-7.17	-4.01	-4.47	-3.46	-4.25	-3.49	-3.61
ICAM1	-7.63	-6.17	-6.09	-4.79	-3.69	-3.39	-3.31	-3.67	-3.13
DDX58	-6.17	-6.38	-6.41	-4.38	-3.58	-3.06	-3.72	-3.66	-3.39
IRF7	-7.29	-6.52	-6.43	-4.49	-3.08	-4.17	-3.39	-4.31	-3.61
SOX2	-7.1	-7.84	-6.26	-3.43	-4	-3.68	-3.62	-3.81	-2.67
CCL2	-7.32	-7.16	-6.67	-3.36	-3.76	-3.61	-2.92	-2.81	-2.63
CXCL10	-6.53	-7.38	-6.77	-3.33	-3.47	-3.01	-2.87	-3	-2.52
JUN	-6.02	-6.37	-6.49	-3.89	-2.62	-3.07	-2.56	-3.48	-3.41
MYC	-6.49	-6.32	-6.46	-4.33	-2.51	-2.04	-2.51	-2.48	-2.16
