# Supplementary material for: In-silico discovery of common molecular signatures for which SARS-CoV-2 infections and lung diseases stimulate each other, and drug repurposing
Source: PLoS One. 2024 Jul 18;19(7):e0304425. doi: 10.1371/journal.pone.0304425 (PMC11257407; doi:10.1371/journal.pone.0304425)
Supplement: S11 Table — (XLSX) [file pone.0304425.s011.xlsx]

## Sheet: S11 Table
S11 Table. Glide e-model score of the top nine drugs among the 184 drugs against the proposed 17 drug target proteins obtained by the GLIDE module of Schrödinger.
Gene	Entrectinib	Imatinib	Nilotinib	SCH-772984	Sorafenib	Icotinib	Regorafenib	Dabrafenib	Ibrutinib
RELA	-71.16	-94.22	-78.13	-81.23	-72.62	-54.54	-80.5	-67.89	-62.13
NANOG	-47.46	-40.64	-44.371	-49.24	-39.38	-38.77	-41.71	-36.41	-43.43
ISG15	-61.8	-53.94	-54.08	-55.38	-56.55	-45.73	-56.65	-65.9	-57.6
MX2	-67.39	-65.05	-69.34	-67.12	-56.06	-48.75	-55.19	-59.66	-57.49
IRF9	-64.34	-62.4	-63.85	-68.16	-55.56	-45.36	-61.71	-52.45	-50.01
MSX1	-49.34	-50.25	-48.69	-47.81	-45.38	-39.5	-47.27	-44.17	-33.92
CEBPA	-55.5	-63.06	-56.82	-59.54	-60.9	-38.78	-53.75	-43.65	-42.92
TLR4	-50.9	-51.25	-60.28	-44.7	-47.83	-46	-46.95	-48.67	-54.29
STAT1	-54.47	-56.47	-53.11	-58.59	-45.68	-45.02	-49.99	-47.32	-45.3
ICAM1	-43.96	-43.59	-48.65	-45.98	-42.387	-32.53	-39.59	-38.32	-35.47
DDX58	-48.38	-51.22	-48.51	-58.59	-35.37	-35.86	-34.33	-42.34	-37.02
IRF7	-52.11	-50.6	-57.55	-55.79	-42.83	-40.13	-47	-43.27	-44.37
SOX2	-43.82	-50.58	-50.51	-52.56	-42.23	-37.36	-43.57	-37.77	-37.51
CCL2	-35.3	-35.6	-44.57	-39.66	-36.67	-30.32	-32.57	-32.67	-33.19
CXCL10	-50.71	-53.37	-53.47	-58.75	-50.87	-39.25	-44.97	-42.56	-44.15
JUN	-36.66	-43.48	-38.78	-35.26	-29.58	-32.49	-34.46	-37.1	-35.26
MYC	-52.72	-53.03	-56.19	-54.7	-42.09	-41.85	-41.46	-44.85	-43.26
